# Supplementary material for: Mutation tendency of mutator Plasmodium berghei with proofreading-deficient DNA polymerase δ
Source: Sci Rep. 2016 Nov 15;6:36971. doi: 10.1038/srep36971 (PMC5109483; doi:10.1038/srep36971)
Supplement: Supplementary Information [file srep36971-s2.zip › TableS2.xlsx]

## Sheet: Sheet1
Supplementary Table S2. Base substitutions in this study.a
Chr	Pos	Ref	Alt	Flanking sequence	Region	Gene name	Product	Functional Class	Codon Change	Amino acid changeb	Wa29	Wb28	Ma28	Ma25P	Mb29	Mb25P	Mc30	Mc26P	Md45A	Md45B	Md83A	Md83B	Md122A	Md122B	Md164	Sanger validation
berg01	14407	G	T	AGA	Exon	PBANKA_010040	reticulocyte binding protein, putative	Nonsense	Gaa/Taa	E293*						0.020541
berg01	14407	G	A	AGA	Exon	PBANKA_010040	reticulocyte binding protein, putative	Missense	Gaa/Aaa	E293K								0.085489
berg01	22744	G	T	AGA	Exon	PBANKA_010070	Plasmodium exported protein, unknown function	Missense	aaG/aaT	K216N									GV		GV	GV	GV	GV	GV
berg01	76905	G	A	GGA	Intergenic																GV	GV	GV	GV	GV
berg01	114680	A	T	AAA	Intergenic													0.138329
berg01	118127	T	A	ATT	Intron	PBANKA_010300	mitochondrial ribosomal protein L41 precursor, putative											0.174419
berg01	173173	A	T	AAT	Intergenic								G													Done
berg01	246573	C	T	GCT	Intergenic																		GV
berg01	359180	T	A	ATT	Intron	PBANKA_010950	transcription factor with AP2 domain(s), putative						GV
berg01	363940	G	A	AGA	Exon	PBANKA_010970	SWI/SNF-related matrix-associated actin-dependent regulator of chromatin	Missense	tCt/tTt	S404F									GV		GV	GV	GV	GV	GV
berg01	368153	T	G	TTA	Intergenic												GV
berg01	412562	T	C	TTT	Exon	PBANKA_011110	6-cysteine protein	Missense	Aat/Gat	N275D			GV
berg02	29269	G	T	AGA	Exon	PBANKA_020065	fam-a protein	Missense	aGa/aTa	R251I			V													Done
berg02	33214	G	T	AGT	Intergenic										GV
berg02	70382	T	A	TTT	Intergenic												V									Done
berg02	139187	A	G	AAA	Exon	PBANKA_020310	phosphatidylinositol-4-phosphate 5-kinase, putative	Synonymous	Tta/Cta	L637				0.029762
berg02	144929	T	A	ATT	Exon	PBANKA_020320	bromodomain protein, putative	Missense	aAt/aTt	N403I							GV
berg02	206671	T	C	CTT	Exon	PBANKA_020560	double-strand break repair protein MRE11, putative	Synonymous	aaA/aaG	K748						0.036885
berg02	247984	C	T	TCT	Exon	PBANKA_020660	asparagine and aspartate rich protein 2, putative	Missense	Gaa/Aaa	E254K								0.132653
berg02	261657	C	A	TCA	Exon	PBANKA_020700	calcium-transporting ATPase, putative	Missense	Cat/Aat	H515N			GV
berg02	309568	T	A	ATT	Intergenic																		GV	GV	GV
berg02	327159	A	T	AAT	Exon	PBANKA_020880	ubiquitin carboxyl-terminal hydrolase 1, putative	Missense	aaT/aaA	N22K				0.056604
berg02	370173	G	A	TGT	Exon	PBANKA_020990	nucleoside transporter 4, putative	Missense	tGt/tAt	C408Y			GV
berg02	428472	G	T	AGA	Intergenic											0.038043
berg02	437386	T	A	ATT	Exon	PBANKA_021160	conserved Plasmodium protein, unknown function	Missense	Att/Ttt	I315F													GV	GV	GV
berg02	437878	G	T	TGA	Exon	PBANKA_021160	conserved Plasmodium protein, unknown function	Missense	Caa/Aaa	Q151K									GV	GV	GV	GV	GV	GV	GV
berg02	438125	C	A	TCT	Exon	PBANKA_021160	conserved Plasmodium protein, unknown function	Missense	aaG/aaT	K68N								0.127764
berg02	483314	T	A	ATT	Exon	PBANKA_021240	conserved Plasmodium protein, unknown function	Missense	aAt/aTt	N200I													GV	GV	GV
berg02	495721	T	A	ATT	Intron	PBANKA_021280	alpha/beta hydrolase, putative																GV
berg02	550392	A	T	AAT	Exon	PBANKA_021420	tRNA pseudouridine synthase D, putative	Missense	Ata/Tta	I156L							GV
berg02	637504	A	T	AAG	Intergenic																		V			Done
berg03	7541	G	T	AGC	Intergenic																GV		GV	GV	GV
berg03	7780	A	C	AAC	Intergenic																	GV
berg03	30960	A	T	AAT	Exon	PBANKA_030080	octaprenyl pyrophosphate synthase, putative	Missense	aAt/aTt	N451I				0.031359
berg03	61642	C	T	TCT	Exon	PBANKA_030190	conserved Plasmodium protein, unknown function	Missense	Gaa/Aaa	E1662K						0.074074
berg03	117601	T	C	CTT	Intergenic									0.117647
berg03	130308	A	C	AAA	Exon	PBANKA_030400	pentafunctional AROM polypeptide, putative	Missense	gaA/gaC	E1995D													GV	GV	GV
berg03	146758	A	T	AAA	Exon	PBANKA_030450	conserved Plasmodium protein, unknown function	Missense	gaA/gaT	E1096D			GV
berg03	206320	C	A	TCT	Exon	PBANKA_030600	6-cysteine protein	Missense	tCt/tAt	S951Y				0.04186
berg03	216942	G	T	AGT	Exon	PBANKA_030610	6-cysteine protein	Missense	Gtc/Ttc	V1726F						0.058621
berg03	296097	A	T	AAA	Exon	PBANKA_030830	GAF domain-related protein, putative	Nonsense	Aaa/Taa	K726*										GV
berg03	296597	T	A	CTA	Exon	PBANKA_030830	GAF domain-related protein, putative	Synonymous	acT/acA	T892													G	G	GV
berg03	395877	T	C	TTA	Intergenic																		GV	GV	GV
berg03	408653	T	C	ATT	Exon	PBANKA_031160	conserved Plasmodium protein, unknown function	Missense	aTt/aCt	I698T					GV	0.084906		0.198582
berg03	415066	C	T	TCT	Exon	PBANKA_031180	long-chain acyl-CoA synthase, putative	Missense	Gaa/Aaa	E477K									GV	GV	GV	GV	GV	GV	GV
berg03	448773	C	T	ACT	Exon	PBANKA_031280	conserved Plasmodium protein, unknown function	Missense	aGt/aAt	S991N											GV	G	GV	GV	GV
berg03	503920	A	T	TAA	Exon	PBANKA_031430	conserved Plasmodium protein, unknown function	Missense	Tat/Aat	Y829N									GV	GV	GV	GV	GV	G	GV
berg03	525202	A	T	AAA	Intergenic														GV	GV	GV	GV	GV	GV	GV
berg03	525982	T	G	TTT	Exon	PBANKA_031510	DEAD/DEAH helicase, putative	Missense	aAa/aCa	K266T				0.086207
berg03	539307	G	T	AGG	Intergenic														GV	GV	GV	GV	GV	GV	GV
berg04	4125	G	A	TGA	Intergenic							GV
berg04	26002	C	A	TCA	Exon	PBANKA_040060	BIR protein(PIR protein)	Nonsense	Gaa/Taa	E47*															GV	Done
berg04	94821	C	A	TCT	Exon	PBANKA_040210	spindle pole body protein, putative	Synonymous	atC/atA	I602								0.156118
berg04	102341	T	G	ATT	Intergenic																GV	GV	GV	GV	GV
berg04	125469	A	C	AAA	Exon	PBANKA_040310	1-cys-glutaredoxin-like protein-1, putative	Missense	ttT/ttG	F10L									GV	GV	GV	GV	GV	GV	GV
berg04	241010	G	A	TGA	Exon	PBANKA_040620	conserved Plasmodium protein, unknown function	Missense	tCa/tTa	S226L									GV	GV	GV	GV	GV	GV	GV
berg04	321731	A	T	AAT	Exon	PBANKA_040830	phd finger protein, putative	Missense	aAt/aTt	N3363I									GV	GV	GV	GV	GV	GV	GV
berg04	347190	T	C	TTT	Exon	PBANKA_040920	valine--tRNA ligase, putative	Synonymous	atT/atC	I1001														GV
berg04	350507	A	T	AAG	Intron	PBANKA_040930	phosphatidylinositol 3- and 4-kinase, putative							0.041534
berg04	351032	T	A	TTT	Exon	PBANKA_040930	phosphatidylinositol 3- and 4-kinase, putative	Missense	aaA/aaT	K197N									GV	GV	GV	GV	GV	GV	GV
berg04	398506	A	T	AAT	Intergenic																GV
berg04	405321	A	C	AAT	Intergenic									0.073171
berg04	424898	A	T	AAA	Exon	PBANKA_041150	conserved Plasmodium protein, unknown function	Missense	Aat/Tat	N468Y													GV	GV	GV
berg04	427138	A	T	AAT	Exon	PBANKA_041160	conserved Plasmodium protein, unknown function	Missense	Ttt/Att	F468I									V	GV	GV	G	GV	V
berg04	511523	T	A	ATT	Exon	PBANKA_041400	conserved Plasmodium protein, unknown function	Missense	aAt/aTt	N491I								0.096045
berg04	566469	A	C	TAA	Exon	PBANKA_041550	beta subunit of coatomer complex, putative	Missense	Aat/Cat	N528H													G	GV	GV
berg04	607776	G	A	AGA	Exon	PBANKA_041610	dynein heavy chain, putative	Missense	Gat/Aat	D5613N															GV
berg04	633714	G	A	AGA	Exon	PBANKA_041660	replication protein A1, small fragment	Synonymous	Cta/Tta	L231				0.045752
berg04	667041	C	T	GCT	Intergenic									0.032129
berg04	676312	G	A	CGT	Exon	PBANKA_041770	alpha tubulin 1	Missense	aCg/aTg	T337M									GV	GV	GV	GV	GV	GV	GV
berg04	694109	T	A	TTT	Exon	PBANKA_041800	DEAD/DEAH helicase, putative	Missense	ttT/ttA	F552L			GV
berg05	54811	T	A	GTT	Exon	PBANKA_050120	up-regulated in infective sporozoites(early transcribed membrane protein)	Missense	aaA/aaT	K178N				0.033217
berg05	60900	G	A	AGA	Exon	PBANKA_050130	DNA polymerase delta catalytic subunit, putative	Missense	Gaa/Aaa	E794K				0.049645
berg05	64744	T	A	ATT	Intergenic												GV
berg05	98111	C	A	CCT	Exon	PBANKA_050250	serine/threonine protein phosphatase, putative	Nonsense	Gga/Tga	G372*			GV
berg05	188231	T	A	ATT	Exon	PBANKA_050470	conserved Plasmodium protein, unknown function	Missense	Tta/Ata	L328I							GV
berg05	188234	A	T	AAT	Exon	PBANKA_050470	conserved Plasmodium protein, unknown function	Missense	Att/Ttt	I329F										GV
berg05	244116	A	C	AAA	Exon	PBANKA_050590	conserved Plasmodium protein, unknown function	Synonymous	ctT/ctG	L626					GV
berg05	260588	A	G	AAA	Exon	PBANKA_050610	conserved Plasmodium protein, unknown function	Synonymous	Ttg/Ctg	L166				0.060345
berg05	260606	C	T	TCT	Exon	PBANKA_050610	conserved Plasmodium protein, unknown function	Missense	Gaa/Aaa	E160K									GV	GV	GV	GV	GV	GV	GV
berg05	265504	T	A	ATT	Intergenic									0.051471
berg05	276499	T	A	ATT	Intergenic																				GV
berg05	296223	A	T	AAT	Intergenic												GV
berg05	304644	A	T	AAT	Intergenic																		GV	GV
berg05	371918	A	G	GAA	Exon	PBANKA_050900	conserved Plasmodium protein, unknown function	Missense	gAa/gGa	E107G							GV
berg05	390418	A	C	AAA	Exon	PBANKA_050950	conserved Plasmodium protein, unknown function	Missense	ttT/ttG	F722L									GV	GV	GV	GV	GV	GV	GV
berg05	418172	A	G	AAT	Intergenic															G						Done
berg05	433349	C	T	TCA	Exon	PBANKA_051050	conserved Plasmodium protein, unknown function	Synonymous	atC/atT	I570													GV	GV	GV
berg05	452110	C	T	TCT	Exon	PBANKA_051110	conserved Plasmodium protein, unknown function	Missense	Gaa/Aaa	E715K												GV
berg05	525346	C	T	TCG	Exon	PBANKA_051370	conserved Plasmodium protein, unknown function	Synonymous	tcG/tcA	S711											GV	GV	GV	GV	GV
berg05	547984	C	A	TCT	Exon	PBANKA_051430	conserved Plasmodium protein, unknown function	Missense	Gat/Tat	D795Y								0.063694
berg05	588349	C	T	ACC	Exon	PBANKA_051560	conserved Plasmodium protein, unknown function	Missense	gGt/gAt	G356D									GV	GV	GV	GV	GV	GV	GV
berg05	611179	A	C	AAA	Intergenic																				GV
berg05	621796	T	C	TTA	Exon	PBANKA_051670	RNA polymerase II-associated protein 1, putative	Synonymous	ttA/ttG	L657													GV	GV	GV
berg05	633401	C	A	TCT	Intergenic								GV
berg05	685738	A	T	AAT	Intergenic																GV	G	GV	GV	GV
berg05	725545	G	A	GGA	Intergenic							GV
berg05	735976	C	T	ACA	Intron	PBANKA_052010	conserved Plasmodium protein, unknown function							0.066327
berg05	757840	C	T	TCT	Intron	PBANKA_052070	conserved Plasmodium protein, unknown function										GV
berg05	874129	T	G	TTT	Exon	PBANKA_052330	conserved Plasmodium protein, unknown function	Missense	Ttt/Gtt	F77V												GV
berg05	902314	G	T	AGG	Exon	PBANKA_052440	conserved Plasmodium protein, unknown function	Missense	Cta/Ata	L165I														GV
berg05	912015	C	T	TCT	Intergenic																				GV
berg06	11343	A	T	AAT	Exon	PBANKA_060030	BIR protein(PIR protein)	Missense	Ttt/Att	F166I									GV	GV	GV	GV	GV	GV	GV
berg06	40710	T	C	CTT	Intergenic																				GV
berg06	91450	A	T	GAT	Exon	PBANKA_060170	conserved Plasmodium protein, unknown function	Missense	tgA/tgT	*424C														GV		Done
berg06	126546	C	T	TCC	Intergenic										GV
berg06	136627	A	C	AAA	Exon	PBANKA_060350	cytidine deaminase, putative	Missense	aAa/aCa	K64T											GV
berg06	147632	C	T	TCT	Exon	PBANKA_060390	conserved Plasmodium protein, unknown function	Missense	Gat/Aat	D267N															GV
berg06	231515	A	T	AAT	Exon	PBANKA_060560	conserved Plasmodium protein, unknown function	Missense	aTt/aAt	I130N									GV	GV	GV	GV	GV	GV	GV
berg06	238963	T	C	TTC	Intergenic														GV	GV	GV	G	GV	GV	GV
berg06	261662	A	T	AAT	Exon	PBANKA_060660	conserved Plasmodium protein, unknown function	Missense	aAt/aTt	N1658I															GV
berg06	295512	C	A	TCT	Intergenic														GV	GV	GV	GV	GV	GV
berg06	297149	A	G	AAA	Exon	PBANKA_060720	conserved Plasmodium protein, unknown function	Missense	aAa/aGa	K311R											GV	GV	GV	GV	GV
berg06	318627	T	A	ATT	Intergenic													0.060109
berg06	320625	G	T	GGG	Exon	PBANKA_060770	zinc finger transcription factor, putative	Missense	Cct/Act	P648T													GV	GV	GV
berg06	361667	A	G	AAA	Exon	PBANKA_060900	conserved Plasmodium protein, unknown function	Missense	Aaa/Gaa	K421E								0.142857
berg06	391360	T	G	TTT	Exon	PBANKA_060980	DNA helicase MCM8, putative	Missense	aaA/aaC	K462N											GV	GV	GV	GV	GV
berg06	405751	T	G	TTG	Exon	PBANKA_061010	lysine-specific histone demethylase 1, putative	Missense	atT/atG	I1864M						0.026379
berg06	508309	T	C	ATA	Exon	PBANKA_061310	conserved Plasmodium protein, unknown function	Missense	Att/Gtt	I2808V													GV	GV	GV
berg06	513697	A	G	AAT	Exon	PBANKA_061310	conserved Plasmodium protein, unknown function	Synonymous	Tta/Cta	L1012											GV			G	GV
berg06	546422	G	T	TGA	Exon	PBANKA_061400	conserved Plasmodium protein, unknown function	Missense	Gat/Tat	D226Y						0.039702
berg06	581323	T	A	ATT	Exon	PBANKA_061520	calcium-dependent protein kinase 4	Missense	Ttt/Att	F294I			GV
berg06	585721	G	A	AGA	Exon	PBANKA_061530	conserved Plasmodium protein, unknown function	Synonymous	ttC/ttT	F439													GV
berg06	610949	A	T	AAG	Exon	PBANKA_061570	dynein heavy chain, putative	Missense	Tta/Ata	L1588I							GV
berg06	632164	A	C	AAA	Intergenic													0.069149
berg06	649570	C	T	TCC	Exon	PBANKA_061620	conserved Plasmodium protein, unknown function	Missense	Cca/Tca	P625S									GV
berg06	814987	G	A	AGA	Intergenic																			GV
berg06	832751	A	C	AAC	Exon	PBANKA_062220	conserved Plasmodium protein, unknown function	Missense	tgT/tgG	C2620W				0.047847
berg06	836211	A	T	AAT	Exon	PBANKA_062220	conserved Plasmodium protein, unknown function	Missense	aTt/aAt	I1467N			GV
berg06	873322	G	T	AGA	rRNA	berg06_18S	rRNA											0.022059
berg07	38341	T	A	ATT	Exon	PBANKA_070090	reticulocyte binding protein, putative	Missense	Ata/Tta	I500L								0.059937
berg07	77880	A	T	AAA	Exon	PBANKA_070190	GPI-anchored micronemal antigen, putative(secreted ookinete protein, putative)	Missense	gaA/gaT	E233D															GV
berg07	93172	C	A	TCA	Intergenic																G					Done
berg07	155006	T	C	TTT	Exon	PBANKA_070410	ubiquitin conjugation factor E4 B, putative	Missense	Aat/Gat	N336D					GV
berg07	203225	C	G	GCT	Exon	PBANKA_070510	conserved Plasmodium protein, unknown function	Missense	aGc/aCc	S300T									GV	GV	GV	GV	GV	GV	GV
berg07	205729	A	G	AAA	Intron	PBANKA_070520	conserved Plasmodium protein, unknown function										GV
berg07	237358	C	A	TCT	Intergenic												GV
berg07	249780	A	C	AAA	Exon	PBANKA_070660	conserved Plasmodium protein, unknown function	Missense	aAa/aCa	K648T													GV
berg07	341149	C	T	TCT	Exon	PBANKA_070980	conserved Plasmodium protein, unknown function	Synonymous	caG/caA	Q510											GV	GV	GV	GV	GV
berg07	354635	C	A	TCT	Exon	PBANKA_071010	2-oxoglutarate dehydrogenase E1 component, putative	Missense	Gat/Tat	D494Y				0.052632
berg07	371875	C	T	GCT	Intergenic																				GV
berg07	374104	A	T	AAT	Exon	PBANKA_071060	phosphatidylglycerophosphate synthase, putative	Missense	aaA/aaT	K474N									GV	GV	GV	GV	GV	GV	GV
berg07	411031	T	A	ATT	Exon	PBANKA_071160	perforin-like protein 5	Missense	gaA/gaT	E380D									GV	GV	GV	GV	GV	GV	GV
berg07	418107	C	T	ACA	Exon	PBANKA_071180	conserved Plasmodium protein, unknown function	Synonymous	aaC/aaT	N744											GV
berg07	423249	A	T	AAT	Intergenic																GV
berg07	498146	C	A	CCA	Exon	PBANKA_071400	meiotic recombination protein DMC1	Missense	cCa/cAa	P222Q													GV
berg07	529816	A	T	AAT	Exon	PBANKA_071510	ubiquitin, putative	Missense	aAt/aTt	N149I															GV
berg07	632042	G	T	TGA	Exon	PBANKA_071860	prohibitin-like protein, putative	Missense	atG/atT	M14I							G									Done
berg07	639227	G	T	AGA	Exon	PBANKA_071890	conserved Plasmodium protein, unknown function, fragment	Missense	tCt/tAt	S1067Y											GV
berg07	642250	C	A	TCT	Exon	PBANKA_071890	conserved Plasmodium protein, unknown function, fragment	Missense	aaG/aaT	K59N											GV	G	G	G	GV	Done
berg07	648300	T	G	TTT	Exon	PBANKA_071920	mRNA-binding protein PUF2	Missense	Aat/Cat	N182H						0.052885
berg07	675673	T	A	GTT	Intron	PBANKA_071960	memo-like protein								GV
berg07	704129	C	A	TCA	Intergenic																		GV	GV	GV
berg07	731206	A	T	AAT	Intron	PBANKA_072090	conserved Plasmodium protein, unknown function												GV	G	GV	G	G	GV	GV
berg07	784310	G	T	AGA	Intergenic															GV
berg08	571	A	G	AAA	Intergenic												GV
berg08	57256	A	T	AAA	Exon	PBANKA_080150	conserved Plasmodium protein, unknown function	Missense	caA/caT	Q210H													GV	GV	GV
berg08	71297	A	C	AAA	Exon	PBANKA_080160	conserved Plasmodium protein, unknown function	Missense	Ttt/Gtt	F125V			GV
berg08	103253	T	G	ATT	Exon	PBANKA_080200	conserved Plasmodium protein, unknown function	Missense	aTt/aGt	I801S							GV
berg08	175673	T	C	TTC	Intergenic												GV
berg08	175673	T	C	TTC	Intergenic													0.025788
berg08	202620	T	G	TTT	Exon	PBANKA_080410	conserved Plasmodium protein, unknown function	Missense	aAa/aCa	K1337T									GV	GV	GV	GV	GV	GV	GV
berg08	230319	T	C	TTT	Intergenic													0.189542
berg08	297662	T	C	ATT	Exon	PBANKA_080650	triosephosphate isomerase, putative	Missense	aAt/aGt	N282S											GV
berg08	304768	T	C	TTT	Exon	PBANKA_080670	conserved Plasmodium protein, unknown function	Synonymous	gaA/gaG	E4110								0.024169
berg08	368229	A	T	TAT	Intergenic														GV	GV	GV	GV	G	GV	G
berg08	370705	T	G	TTA	Intergenic											0.025974
berg08	372117	G	A	AGA	Intergenic													0.126316
berg08	390368	G	T	AGG	Intergenic										GV
berg08	403744	G	T	AGA	Exon	PBANKA_080860	conserved Plasmodium protein, unknown function	Missense	tCt/tAt	S1242Y			GV
berg08	475494	T	C	ATT	Exon	PBANKA_081080	conserved Plasmodium protein, unknown function	Synonymous	caA/caG	Q274					GV
berg08	495735	A	G	AAC	Intron	PBANKA_081130	Ran-binding protein, putative							0.048544
berg08	632821	C	A	CCT	Exon	PBANKA_081530	met-10+ like protein, putative	Missense	Ggt/Tgt	G201C														GV
berg08	640580	A	C	AAA	Intron	PBANKA_081550	conserved Plasmodium protein, unknown function																GV	GV	GV
berg08	689406	A	T	AAA	Exon	PBANKA_081720	conserved Plasmodium protein, unknown function	Missense	Aat/Tat	N390Y										GV
berg08	732956	T	G	TTA	Intergenic										GV
berg08	740655	T	A	ATC	Exon	PBANKA_081870	XPA binding protein 1, putative	Missense	aaT/aaA	N197K									GV	GV	GV	GV	GV	GV	GV
berg08	773381	T	A	TTA	Intergenic														GV	GV	GV			GV	GV
berg08	900539	T	A	ATT	Exon	PBANKA_082330	para-aminobenzoic acid synthetase, putative	Missense	aTt/aAt	I794N									GV	GV	GV	GV	GV	GV	GV
berg08	909015	T	A	CTC	Exon	PBANKA_082360	pre-mRNA splicing factor, putative	Synonymous	ggA/ggT	G135								0.055
berg08	938934	T	G	TTA	Exon	PBANKA_082430	conserved Plasmodium protein, unknown function	Missense	Tat/Gat	Y805D			GV
berg08	968638	A	C	AAT	Intergenic								GV
berg08	980424	A	T	AAA	Intron	PBANKA_082550	conserved Plasmodium protein, unknown function														GV
berg08	988146	G	T	AGC	Intergenic																GV	GV	GV	GV
berg08	1023509	C	A	TCT	Exon	PBANKA_082690	protein kinase, putative	Missense	Gat/Tat	D2867Y									GV	GV	GV	GV	GV	GV	GV
berg08	1038840	G	T	TGA	Exon	PBANKA_082710	protein kinase, putative	Missense	ttG/ttT	L274F															GV
berg08	1038930	A	C	AAA	Intron	PBANKA_082710	protein kinase, putative							0.433333
berg08	1043001	A	G	CAT	Intergenic																		GV	GV	GV
berg08	1067218	T	A	ATT	Intergenic														GV	GV	GV	GV	GV	G	GV
berg08	1080405	T	G	TTT	Exon	PBANKA_082800	zinc finger protein, putative	Missense	Tta/Gta	L1019V							GV
berg08	1081971	T	A	ATA	Intergenic																		G	GV	GV
berg08	1085595	C	T	TCT	Exon	PBANKA_082820	conserved Plasmodium protein, unknown function	Missense	Gat/Aat	D478N									GV		GV	G		GV	GV
berg08	1163775	G	T	CGA	Exon	PBANKA_083100	merozoite surface protein 1	Synonymous	acG/acT	T818									GV	GV	GV	GV	GV	GV	GV
berg08	1188169	G	A	AGC	Exon	PBANKA_083150	conserved Plasmodium protein, unknown function	Missense	Gct/Act	A1711T												G
berg08	1193821	T	A	ATT	Exon	PBANKA_083150	conserved Plasmodium protein, unknown function	Missense	Ttg/Atg	L3595M								0.0271
berg08	1204586	C	A	TCT	Exon	PBANKA_083180	elongation factor Tu, putative	Missense	Gat/Tat	D760Y															GV
berg08	1216111	G	T	AGA	Exon	PBANKA_083220	conserved Plasmodium protein, unknown function	Nonsense	Gaa/Taa	E87*														GV		Done
berg08	1235313	T	G	TTA	Intergenic																		GV		GV
berg08	1242304	G	A	AGA	Intron	PBANKA_083320	peptide release factor, putative																	GV
berg08	1257958	T	A	ATT	Intergenic									0.038732
berg08	1273184	T	A	ATT	Exon	PBANKA_083430	gamma-tubulin complex component, putative	Missense	aAt/aTt	N778I			GV
berg08	1312814	A	T	AAA	Exon	PBANKA_083600	vesicle transport protein, putative	Missense	Ttt/Att	F451I				0.047826				0.027692
berg08	1330697	G	A	AGA	Intergenic												GV
berg09	77796	C	T	TCT	Exon	PBANKA_090180	conserved Plasmodium protein, unknown function	Missense	Gaa/Aaa	E970K													GV	GV	GV
berg09	104521	A	G	AAC	Exon	PBANKA_090210	sporozoite asparagine-rich protein	Missense	aAc/aGc	N1981S							GV
berg09	133835	A	T	AAG	Intergenic																GV
berg09	170723	G	T	TGA	Exon	PBANKA_090380	serine/threonine protein kinase, putative	Nonsense	Gaa/Taa	E677*									GV	GV	GV	G	G	G	GV	Done
berg09	180021	A	T	AAT	Intron	PBANKA_090400	conserved Plasmodium protein, unknown function										GV
berg09	209827	C	A	TCT	Exon	PBANKA_090530	conserved Plasmodium protein, unknown function	Missense	gaG/gaT	E552D								0.076023
berg09	244026	T	C	ATT	Intergenic													0.224138
berg09	271634	T	C	CTT	Intergenic										GV
berg09	277336	A	C	AAT	Exon	PBANKA_090730	conserved Plasmodium protein, unknown function	Missense	aTt/aGt	I157S													GV	GV	GV
berg09	354858	G	T	AGA	Exon	PBANKA_090930	adrenodoxin reductase, putative	Missense	Gat/Tat	D150Y						0.038062
berg09	361587	G	A	GGA	Exon	PBANKA_090950	AAA family ATPase, putative	Synonymous	ggG/ggA	G395												G				Done
berg09	383100	T	A	CTT	Exon	PBANKA_090980	RNA-binding protein, putative	Missense	gaA/gaT	E773D											GV	GV	GV	GV	GV
berg09	386347	A	C	TAT	Intergenic								GV
berg09	440561	G	A	TGC	Exon	PBANKA_091080	conserved Plasmodium protein, unknown function	Synonymous	tgC/tgT	C380															GV
berg09	470138	T	A	ATT	Intergenic														GV	GV	GV	GV	GV	GV	GV
berg09	595024	T	A	TTT	Exon	PBANKA_091460	RNA (uracil-5-)methyltransferase, putative	Nonsense	Aaa/Taa	K230*			GV
berg09	595657	C	T	TCT	Exon	PBANKA_091460	RNA (uracil-5-)methyltransferase, putative	Missense	Gag/Aag	E19K														GV
berg09	620555	C	A	TCA	Intergenic																GV	GV	GV	GV	G
berg09	623827	C	T	TCT	Intergenic											0.050584
berg09	650745	T	A	ATT	Exon	PBANKA_091640	ubiquitin-like protein, putative	Missense	aAt/aTt	N550I													GV	GV	GV
berg09	660968	A	T	AAT	Exon	PBANKA_091660	oxysterol-binding protein, putative	Missense	Att/Ttt	I703F										GV
berg09	670695	T	A	ATT	Exon	PBANKA_091680	conserved Plasmodium protein, unknown function	Missense	aTt/aAt	I772N															GV
berg09	674113	T	C	ATT	Exon	PBANKA_091690	conserved Plasmodium protein, unknown function	Synonymous	aaT/aaC	N163									GV	GV	GV	GV	GV	GV
berg09	699914	A	G	AAG	Intron	PBANKA_091770	conserved Plasmodium protein, unknown function											0.076923
berg09	794513	G	T	AGC	Exon	PBANKA_092050	conserved Plasmodium protein, unknown function	Missense	Gca/Tca	A429S														GV
berg09	880615	G	A	TGT	Intron	PBANKA_092330	conserved Plasmodium protein, unknown function																		GV
berg09	890193	A	T	AAT	Exon	PBANKA_092370	ethanolamine kinase, putative	Missense	aAt/aTt	N254I							GV
berg09	898982	T	A	CTT	Intergenic										G											Done
berg09	917154	T	C	TTC	Exon	PBANKA_092450	conserved Plasmodium protein, unknown function	Missense	Aaa/Gaa	K20E															GV
berg09	970163	G	T	AGA	Exon	PBANKA_092540	dynein heavy chain, putative	Missense	tCt/tAt	S507Y								0.130699
berg09	1178535	T	A	ATT	Intergenic									0.072917
berg09	1225166	A	T	AAG	Exon	PBANKA_093260	conserved Plasmodium protein, unknown function	Missense	aAg/aTg	K192M				0.033003
berg09	1241112	C	A	GCA	Exon	PBANKA_093300	serine/threonine protein kinase, putative	Missense	tGc/tTc	C222F															GV
berg09	1258226	C	A	GCT	Intergenic										GV
berg09	1274211	A	T	AAT	Intergenic																		GV	GV	GV
berg09	1374821	A	T	CAG	Exon	PBANKA_093720.2	asparagine-rich antigen, putative	Synonymous	acT/acA	T175							GV
berg09	1390725	G	A	AGA	Intergenic																				GV
berg09	1476098	G	A	AGA	Exon	PBANKA_093960	polyadenylate-binding protein-interacting protein 1, putative	Missense	aGa/aAa	R2504K											GV	GV	GV	GV	GV
berg09	1512465	C	A	TCT	Exon	PBANKA_094060	exonuclease, putative	Missense	tCt/tAt	S444Y					G											Done
berg09	1583575	T	A	ATT	Intergenic																	GV
berg10	40625	A	C	TAA	Exon	PBANKA_100100	conserved Plasmodium protein, unknown function	Missense	Aaa/Caa	K1447Q															GV
berg10	53515	C	A	TCA	Exon	PBANKA_100120	conserved Plasmodium protein, unknown function	Missense	Caa/Aaa	Q940K				0.044025		0.053942		0.0721
berg10	55715	T	C	TTT	Exon	PBANKA_100130	conserved Plasmodium protein, unknown function	Missense	Aat/Gat	N321D									GV	GV	GV	GV	GV	GV	GV
berg10	75349	A	T	AAA	Exon	PBANKA_100160	SET domain protein, putative	Missense	caA/caT	Q326H								0.067568
berg10	75891	A	T	AAT	Exon	PBANKA_100160	SET domain protein, putative	Missense	aAt/aTt	N507I						0.02963
berg10	95039	C	T	CCT	Exon	PBANKA_100200	conserved Plasmodium protein, unknown function	Missense	Ggc/Agc	G403S									GV		GV	GV	GV	GV	GV
berg10	103942	T	A	ATT	Intergenic								GV
berg10	166195	A	G	TAA	Exon	PBANKA_100330	conserved Plasmodium membrane protein, unknown function	Missense	atA/atG	I90M			GV
berg10	170074	A	T	AAT	Exon	PBANKA_100340	lysine decarboxylase, putative	Missense	caT/caA	H1744Q															GV
berg10	180402	T	A	TTT	Exon	PBANKA_100360	apical sushi protein, putative	Missense	Aat/Tat	N446Y															GV
berg10	214306	A	C	CAA	Exon	PBANKA_100450	conserved Plasmodium protein, unknown function	Missense	ttT/ttG	F210L									GV	GV	GV	GV	GV	GV	GV
berg10	313081	A	T	GAA	Exon	PBANKA_100740	zinc finger protein, putative	Missense	gAa/gTa	E342V						0.064965
berg10	321609	T	G	TTA	Intergenic														GV	GV	GV	GV	GV	GV
berg10	321609	T	G	TTA	Intergenic																				GV
berg10	329093	A	T	AAT	Intergenic																GV	GV	GV	GV	GV
berg10	397754	G	A	AGA	Exon	PBANKA_100950	NAD(P)H-dependent glutamate synthase, putative	Missense	Gaa/Aaa	E1259K															GV
berg10	399787	A	T	AAA	Exon	PBANKA_100950	NAD(P)H-dependent glutamate synthase, putative	Missense	aaA/aaT	K1936N										GV
berg10	456005	A	G	CAT	Intron	PBANKA_101080	CCR4-associated factor 16, putative											0.038647
berg10	474314	A	T	TAA	Exon	PBANKA_101120	conserved Plasmodium protein, unknown function	Missense	Aat/Tat	N205Y											GV
berg10	477281	T	C	TTT	Exon	PBANKA_101120	conserved Plasmodium protein, unknown function	Synonymous	Tta/Cta	L1194													GV	GV	GV
berg10	505273	G	T	AGA	Exon	PBANKA_101150	conserved Plasmodium protein, unknown function	Nonsense	Gaa/Taa	E4717*												GV				Done
berg10	505434	T	C	TTA	Exon	PBANKA_101150	conserved Plasmodium protein, unknown function	Synonymous	ctT/ctC	L4770				0.067416
berg10	523602	G	T	TGA	Intergenic														GV		GV	G	GV	GV	GV
berg10	628385	A	C	AAA	Exon	PBANKA_101530	rRNA (adenosine-2'-O-)-methyltransferase, putative	Missense	ttT/ttG	F1488L													GV	GV	GV
berg10	641602	T	C	TTT	Exon	PBANKA_101560	apicoplast ribosomal protein L15 precursor, putative	Missense	aAa/aGa	K549R									G	GV	GV	GV	G	GV	GV
berg10	657161	T	C	TTC	Exon	PBANKA_101620	protein kinase, putative	Synonymous	ggA/ggG	G1415											GV	GV	GV	GV	GV
berg10	700835	C	T	TCC	Exon	PBANKA_101730	conserved Plasmodium protein, unknown function	Missense	Gaa/Aaa	E970K				0.043624
berg10	708976	A	C	CAG	Exon	PBANKA_101750	lipase, putative	Synonymous	tcT/tcG	S300							GV
berg10	709453	C	A	TCT	Exon	PBANKA_101750	lipase, putative	Missense	caG/caT	Q141H						0.031949
berg10	712054	T	G	TTA	Exon	PBANKA_101760	conserved Plasmodium protein, unknown function	Missense	Aaa/Caa	K668Q													GV	GV	GV
berg10	803524	G	A	GGA	Intron	PBANKA_102010	PP1-like protein serine/threonine phosphatase, putative																GV
berg10	815852	T	A	CTT	Exon	PBANKA_102050	14-3-3 protein, putative	Missense	aaA/aaT	K486N										GV
berg10	845989	A	T	AAA	Exon	PBANKA_102160	conserved Plasmodium protein, unknown function	Missense	aAa/aTa	K368I						0.06
berg10	861734	G	A	AGA	Exon	PBANKA_102230	mannose-1-phosphate guanyltransferase, putative	Missense	Gat/Aat	D58N															GV
berg10	948653	G	A	AGA	Exon	PBANKA_102460	liver specific protein 1	Missense	Gaa/Aaa	E978K							GV
berg10	951564	A	C	AAT	Exon	PBANKA_102460	liver specific protein 1	Missense	aAt/aCt	N1948T			GV
berg10	954950	G	T	AGA	Exon	PBANKA_102460	liver specific protein 1	Nonsense	Gaa/Taa	E3077*															GV
berg10	1060890	G	A	AGA	Exon	PBANKA_102660	GTP-binding protein, putative	Missense	Gat/Aat	D810N									GV	GV	GV	GV	GV	GV	GV
berg10	1082421	C	T	CCT	Exon	PBANKA_102730	conserved Plasmodium protein, unknown function	Missense	Ggc/Agc	G455S			GV
berg10	1103631	G	A	AGA	Exon	PBANKA_102800	ubiquitin carboxyl-terminal hydrolase, putative	Missense	aGa/aAa	R523K					GV
berg10	1168670	G	T	AGA	Intergenic																GV	GV	GV	GV	GV
berg10	1193543	T	A	ATT	Exon	PBANKA_103040	conserved Plasmodium protein, unknown function	Missense	Ttg/Atg	L444M				0.020033
berg10	1204153	G	T	AGA	Exon	PBANKA_103080	conserved protein, unknown function	Synonymous	atC/atA	I284											GV	GV	GV	GV	GV
berg10	1221421	G	A	GGA	Intergenic																GV		GV	GV	GV
berg10	1242735	A	C	AAG	Intergenic										GV
berg10	1259229	A	T	AAT	Exon	PBANKA_103220	conserved Plasmodium protein, unknown function	Missense	aAt/aTt	N11I									GV	GV	GV	GV	GV	GV	GV
berg10	1323165	C	T	TCT	Intergenic																GV
berg10	1339186	A	G	AAA	Exon	PBANKA_103380	conserved Plasmodium protein, unknown function	Synonymous	aaA/aaG	K5033								0.131336
berg10	1375700	T	A	TTG	Exon	PBANKA_103460	conserved Plasmodium protein, unknown function	Missense	Tgt/Agt	C552S				0.023599
berg10	1395849	G	A	AGA	Exon	PBANKA_103520	LCCL domain-containing protein	Missense	tCt/tTt	S75F												GV
berg10	1409985	T	C	ATA	Intergenic																		GV	GV	GV
berg10	1446750	T	A	CTT	Intergenic																GV
berg10	1475281	T	A	ATT	Exon	PBANKA_103740	conserved Plasmodium protein, unknown function	Missense	gaT/gaA	D189E								0.023555
berg10	1475319	G	T	GGT	Exon	PBANKA_103740	conserved Plasmodium protein, unknown function	Missense	gGt/gTt	G202V					GV
berg10	1525709	T	C	TTA	Intron	PBANKA_103900	conserved Plasmodium protein, unknown function																GV	GV	GV
berg10	1527902	G	A	TGC	Exon	PBANKA_103910	conserved Plasmodium protein, unknown function	Missense	gCa/gTa	A390V					GV
berg11	29230	T	C	CTT	Intergenic								GV
berg11	77293	A	T	AAT	Exon	PBANKA_110180	conserved Plasmodium protein, unknown function	Missense	Atc/Ttc	I759F			GV
berg11	93384	T	C	ATT	Intergenic														GV	GV	GV	GV	GV	GV	GV
berg11	94392	T	A	ATT	Exon	PBANKA_110240	conserved Plasmodium protein, unknown function	Missense	gaA/gaT	E62D							GV
berg11	96153	T	A	ATT	Intergenic														GV	GV	GV	GV	GV	GV	GV
berg11	106375	T	G	ATT	Intergenic																GV	V	G	G	GV
berg11	121843	T	C	TTC	Exon	PBANKA_110340	60S ribosomal protein L31, putative	Synonymous	ggA/ggG	G48							GV
berg11	189466	C	T	TCT	Exon	PBANKA_110500	conserved Plasmodium protein, unknown function	Missense	Gat/Aat	D339N															GV
berg11	222670	G	A	AGA	Exon	PBANKA_110610	conserved Plasmodium protein, unknown function	Missense	aGa/aAa	R2328K					GV
berg11	265293	G	T	AGA	Exon	PBANKA_110740	conserved Plasmodium protein, unknown function	Missense	Gat/Tat	D466Y								0.143777
berg11	290129	T	A	TTT	Exon	PBANKA_110810	guanidine nucleotide exchange factor, putative	Missense	Aat/Tat	N713Y									GV	GV	GV	GV	GV	GV	G
berg11	292501	C	A	TCA	Intergenic																GV
berg11	316501	A	G	TAT	Exon	PBANKA_110870	chromosome condensation protein, putative	Missense	Att/Gtt	I105V															GV
berg11	320710	G	T	AGA	Intergenic																	GV
berg11	378323	G	T	AGA	Intergenic																	G				Done
berg11	387874	C	T	CCC	Exon	PBANKA_111030	conserved Plasmodium protein, unknown function	Synonymous	acC/acT	T495													GV	GV	GV
berg11	454654	C	T	TCT	Intergenic													0.141892
berg11	529442	C	T	TCT	Intergenic														GV	GV	GV	GV	GV	GV	GV
berg11	557951	G	T	AGA	Intergenic												GV
berg11	580531	A	T	AAA	Intergenic													0.128571
berg11	632720	A	C	AAA	Exon	PBANKA_111730	conserved Plasmodium protein, unknown function	Missense	Aag/Cag	K43Q									GV	GV	GV	GV	GV	GV	GV
berg11	650335	C	A	TCA	Exon	PBANKA_111800	conserved Plasmodium protein, unknown function	Missense	atG/atT	M418I												GV
berg11	669521	T	G	ATT	Intron	PBANKA_111850	conserved Plasmodium protein, unknown function																		GV
berg11	682103	G	T	TGA	Exon	PBANKA_111860	cell division cycle protein 48 homologue, putative	Missense	Cat/Aat	H500N										GV
berg11	703742	T	C	TTT	Intergenic									0.057143
berg11	839135	A	G	TAG	Intron	PBANKA_112310	conserved Plasmodium protein, unknown function							0.054455
berg11	851386	G	A	AGA	Exon	PBANKA_112350	SNF2 helicase, putative	Missense	Gaa/Aaa	E464K								0.123878
berg11	896075	A	G	AAA	Exon	PBANKA_112480	conserved Plasmodium protein, unknown function	Missense	tTt/tCt	F892S							GV
berg11	940470	T	C	ATA	Intron	PBANKA_112620	4-methyl-5(B-hydroxyethyl)-thiazol monophosphate biosynthesis enzyme, putative																		GV
berg11	963056	G	T	TGC	Exon	PBANKA_112680	HECT-domain (ubiquitin-transferase), putative	Synonymous	ggC/ggA	G7659													GV	GV	GV
berg11	974043	G	A	AGA	Exon	PBANKA_112680	HECT-domain (ubiquitin-transferase), putative	Missense	Ctt/Ttt	L3998F					GV
berg11	1038803	A	C	AAT	Intergenic											0.056701
berg11	1047640	C	G	TCG	Exon	PBANKA_112850	SET domain protein, putative	Missense	atC/atG	I624M												G				Done
berg11	1061060	G	A	TGC	Exon	PBANKA_112850	SET domain protein, putative	Missense	Gca/Aca	A5098T									GV	GV	GV	GV	GV	GV	GV
berg11	1062018	A	T	AAA	Exon	PBANKA_112850	SET domain protein, putative	Missense	aAa/aTa	K5417I									GV	GV	GV	GV	GV	GV	GV
berg11	1110742	T	A	ATA	Exon	PBANKA_112970	DEAD/DEAH box ATP-dependent RNA helicase, putative	Missense	Att/Ttt	I159F									GV	GV	GV	GV	GV	GV	GV
berg11	1126838	A	C	TAA	Intergenic																G	GV	GV	G	GV
berg11	1201868	A	C	TAA	Intergenic																		GV	GV	GV
berg11	1222899	T	A	TTT	Exon	PBANKA_113310	serine/threonine protein kinase, putative	Synonymous	atT/atA	I971					GV
berg11	1229768	C	A	TCT	Exon	PBANKA_113310	serine/threonine protein kinase, putative	Missense	tCt/tAt	S3261Y															GV
berg11	1230836	G	A	AGA	Exon	PBANKA_113310	serine/threonine protein kinase, putative	Missense	aGa/aAa	R3617K												GV
berg11	1285792	G	A	AGA	Exon	PBANKA_113480	zinc finger protein, putative	Missense	aGa/aAa	R428K													GV	GV	GV
berg11	1289022	G	T	AGA	Exon	PBANKA_113490	zinc finger protein, putative	Nonsense	Gaa/Taa	E336*											GV	GV	GV	GV	GV	Done
berg11	1355109	G	A	GGG	Intergenic								GV
berg11	1362319	A	T	AAA	Intron	PBANKA_113670	guanylyl cyclase beta							0.0375
berg11	1362563	C	T	ACC	Exon	PBANKA_113670	guanylyl cyclase beta	Missense	aCc/aTc	T1137I						0.069124
berg11	1364126	A	T	AAA	Exon	PBANKA_113670	guanylyl cyclase beta	Missense	aAa/aTa	K1610I						0.061404
berg11	1403809	A	G	GAA	Intergenic														GV	GV	GV	GV	GV	GV	GV
berg11	1406325	A	G	TAT	Intergenic																	GV
berg11	1415041	G	T	AGA	Exon	PBANKA_113780	conserved Plasmodium protein, unknown function	Missense	gaG/gaT	E2331D			GV
berg11	1417433	T	G	TTT	Intergenic								GV
berg11	1439597	G	T	AGA	Exon	PBANKA_113850	exonuclease, putative	Missense	Gat/Tat	D499Y												GV
berg11	1455504	C	T	TCT	Exon	PBANKA_113880	conserved Plasmodium protein, unknown function	Synonymous	atC/atT	I1559															GV
berg11	1486027	A	T	AAA	Exon	PBANKA_113980	nuclear fusion protein	Missense	caA/caT	Q144H								0.222222
berg11	1536343	C	A	TCT	Exon	PBANKA_114120	ubiquitin-activating enzyme, putative	Missense	aaG/aaT	K448N									GV	GV	GV	GV	GV	GV	GV
berg11	1569647	C	T	ACT	Intergenic												GV
berg11	1595551	G	T	AGA	Exon	PBANKA_114300	U1 small nuclear ribonucleoprotein, putative	Missense	Gat/Tat	D320Y													GV		GV
berg11	1607932	G	A	AGC	Exon	PBANKA_114350	ribosome biogenesis protein MRT4, putative	Missense	gCt/gTt	A81V								0.09009
berg11	1609726	A	G	TAA	Exon	PBANKA_114360	alanine--tRNA ligase, putative	Missense	atA/atG	I93M										GV
berg11	1646537	A	G	AAA	Intergenic											0.038627
berg11	1661550	T	C	CTT	Exon	PBANKA_114510	conserved Plasmodium protein, unknown function	Missense	cTt/cCt	L1262P									GV	GV	GV	GV	GV	GV	GV
berg11	1682523	G	A	TGG	Intron	PBANKA_114550	conserved Plasmodium protein, unknown function												GV	GV	GV	GV	GV	GV	GV
berg11	1688447	T	G	TTC	Exon	PBANKA_114570	U2 small nuclear ribonucleoprotein A', putative	Missense	gAa/gCa	E63A				0.042308
berg11	1691473	T	A	TTT	Intergenic															G	GV			G	G	Done
berg11	1692296	T	G	TTT	Intergenic																	GV
berg11	1698670	G	A	AGA	Intergenic																		GV	GV	GV
berg12	82652	T	A	CTT	Exon	PBANKA_120210	conserved Plasmodium protein, unknown function	Missense	caA/caT	Q799H															GV
berg12	155422	T	C	TTA	Exon	PBANKA_120400	conserved Plasmodium protein, unknown function	Synonymous	ttT/ttC	F222			GV
berg12	304453	A	C	AAA	Exon	PBANKA_120830	conserved Plasmodium protein, unknown function	Missense	aAa/aCa	K535T											GV
berg12	314684	A	C	TAA	Intergenic																				GV
berg12	371847	A	T	GAT	Exon	PBANKA_121080	hypoxanthine-guanine phosphoribosyltransferase, putative	Missense	Tca/Aca	S121T													GV	GV	GV
berg12	373210	T	A	TTT	Intergenic																GV	G	GV	G	GV
berg12	399274	C	T	TCT	Exon	PBANKA_121150	U3 snoRNA-associated small subunit rRNA processing protein, putative	Missense	Gaa/Aaa	E77K															GV
berg12	468296	A	T	AAT	Exon	PBANKA_121300	transcriptional coactivator ADA2, putative	Missense	Tta/Ata	L1758I															GV
berg12	521485	C	T	GCC	Exon	PBANKA_121440	conserved Plasmodium protein, unknown function	Synonymous	agC/agT	S44								0.03352
berg12	547681	A	T	AAA	Exon	PBANKA_121510	Rh5 interacting protein, putative	Missense	taA/taT	*1097Y						0.048544
berg12	586046	G	T	AGA	Intergenic									0.032258
berg12	587903	A	C	AAT	Exon	PBANKA_121630	conserved Plasmodium protein, unknown function	Missense	Ata/Cta	I151L												GV
berg12	605329	T	A	ATT	Exon	PBANKA_121670	conserved Plasmodium protein, unknown function	Missense	aAt/aTt	N1977I												G				Done
berg12	633192	T	C	TTA	Exon	PBANKA_121720	conserved Plasmodium protein, unknown function	Synonymous	atT/atC	I599							GV
berg12	647168	G	A	AGC	Intergenic																		GV	GV	GV
berg12	648559	T	A	ATT	Intergenic														GV	GV	GV	GV	GV	GV
berg12	678565	A	C	AAA	Intergenic																				GV
berg12	688189	C	A	ACA	Intergenic														GV	GV	GV	GV	GV	GV	GV
berg12	714377	A	C	TAA	Exon	PBANKA_121930	heat shock protein 110, putative	Synonymous	atA/atC	I18													GV
berg12	734150	C	T	TCC	Exon	PBANKA_121980	Cg2 protein, putative	Missense	Gaa/Aaa	E1147K							GV
berg12	816755	T	C	ATT	Intergenic								GV
berg12	832426	T	G	TTC	Exon	PBANKA_122260	conserved Plasmodium protein, unknown function	Missense	Aat/Cat	N998H															GV
berg12	847512	G	A	AGA	Exon	PBANKA_122300	conserved Plasmodium protein, unknown function	Missense	Gat/Aat	D390N									V		V	GV	GV	GV
berg12	884875	G	A	AGA	Exon	PBANKA_122410	kinesin-like protein, putative	Missense	Gat/Aat	D72N									GV	GV	GV	GV	GV	GV	GV
berg12	957628	G	T	AGA	Exon	PBANKA_122590	conserved Plasmodium protein, unknown function	Nonsense	Gaa/Taa	E1688*								0.05618
berg12	1067885	C	A	TCA	Exon	PBANKA_122830	conserved Plasmodium protein, unknown function	Missense	Gat/Tat	D2724Y						0.063694
berg12	1074755	A	C	AAA	Exon	PBANKA_122830	conserved Plasmodium protein, unknown function	Missense	Ttt/Gtt	F434V			GV
berg12	1076069	T	A	TTT	Intergenic														GV	GV	GV	GV	GV	GV	GV
berg12	1081683	T	A	GTT	Exon	PBANKA_122840	mannose-6-phosphate isomerase, putative	Missense	agT/agA	S293R											GV
berg12	1123133	A	G	AAC	Exon	PBANKA_122960	conserved Plasmodium protein, unknown function	Synonymous	gaA/gaG	E576						0.108696		0.340782
berg12	1154226	G	A	AGA	Exon	PBANKA_123030	conserved Plasmodium protein, unknown function	Synonymous	gtC/gtT	V1108			GV
berg12	1199382	A	C	TAA	Exon	PBANKA_123160	transcription factor with AP2 domain(s), putative	Missense	Tat/Gat	Y939D													G	GV	GV
berg12	1222144	A	G	TAA	Exon	PBANKA_123220	FACT complex subunit SPT16	Missense	atA/atG	I14M															GV
berg12	1263447	G	A	AGA	Intergenic																	GV
berg12	1270613	C	A	TCT	Exon	PBANKA_123360	secreted ookinete protein, putative	Nonsense	Gaa/Taa	E144*													GV			Done
berg12	1326567	G	A	AGA	Exon	PBANKA_123540	conserved Plasmodium protein, unknown function	Synonymous	ttC/ttT	F835											GV	G	G	GV	GV
berg12	1415198	C	A	TCA	Exon	PBANKA_123730	inner membrane complex protein, putative	Nonsense	tCa/tAa	S465*									GV	GV	GV	GV	GV	GV	GV	Done
berg12	1422745	G	A	AGG	Exon	PBANKA_123760	zinc finger protein, putative, fragment	Synonymous	aaG/aaA	K277					GV
berg12	1423821	T	A	TTT	Exon	PBANKA_123760	zinc finger protein, putative, fragment	Missense	tTt/tAt	F636Y									GV	GV	GV	GV	GV	GV	GV
berg12	1558151	A	T	AAT	Exon	PBANKA_124150	conserved Plasmodium protein, unknown function	Missense	Ttg/Atg	L560M											GV
berg12	1572176	A	T	AAT	Exon	PBANKA_124200	ubiquitin carboxyl-terminal hydrolase, putative	Missense	aTt/aAt	I291N										GV
berg12	1578897	G	T	AGA	Exon	PBANKA_124220	conserved Plasmodium protein, unknown function	Missense	Gat/Tat	D98Y			GV
berg12	1579596	G	T	GGC	Intergenic													0.106796
berg12	1665344	G	A	AGC	Exon	PBANKA_124480	conserved Plasmodium protein, unknown function	Synonymous	tgC/tgT	C1424			GV
berg12	1667972	G	T	AGT	Exon	PBANKA_124480	conserved Plasmodium protein, unknown function	Missense	aaC/aaA	N548K					GV
berg12	1669837	G	T	AGA	Intergenic								GV
berg12	1685786	G	T	AGG	Exon	PBANKA_124530	formin 1, putative	Synonymous	tcC/tcA	S1684											GV
berg12	1688246	C	A	TCT	Exon	PBANKA_124530	formin 1, putative	Missense	aaG/aaT	K864N				0.064
berg12	1688801	A	G	GAA	Exon	PBANKA_124530	formin 1, putative	Synonymous	ttT/ttC	F679													GV	GV	GV
berg13	7903	C	A	GCT	Intergenic																			GV
berg13	16655	A	C	AAT	Intron	PBANKA_130035	fam-a protein, pseudogene							0.074627
berg13	53581	G	T	TGA	Exon	PBANKA_130080	cysteine repeat modular protein 4	Missense	atG/atT	M5067I									GV	GV	GV	GV	GV	GV	GV
berg13	58676	T	C	TTT	Exon	PBANKA_130100	conserved protein, unknown function	Missense	aAa/aGa	K265R															GV
berg13	112013	A	T	AAT	Exon	PBANKA_130210	50S ribosomal protein L20, putative	Missense	Tta/Ata	L3I													GV	G	GV
berg13	190363	T	G	TTT	Intron	PBANKA_130380	triosephosphate isomerase, putative																GV	GV	GV
berg13	191440	G	A	AGA	Intergenic																	GV
berg13	214743	T	G	TTT	Exon	PBANKA_130430	conserved Plasmodium protein, unknown function	Missense	aAa/aCa	K1012T									GV	GV	GV	GV	GV	GV	GV
berg13	249501	T	G	CTT	Exon	PBANKA_130520	serine/threonine protein kinase, putative	Synonymous	gcT/gcG	A894															GV
berg13	259847	T	C	ATT	Intergenic																		GV	GV	GV
berg13	343324	G	A	AGA	Exon	PBANKA_130750	conserved Plasmodium protein, unknown function	Missense	tCt/tTt	S495F												GV
berg13	399666	A	C	TAA	Exon	PBANKA_130880	conserved Plasmodium protein, unknown function	Missense	ttT/ttG	F196L							GV
berg13	441957	C	A	TCA	Intergenic																GV	G	GV	G	G	Done
berg13	493683	T	A	ATT	Intergenic																				GV
berg13	517509	T	C	GTC	Intergenic																		G	G	GV
berg13	569596	T	A	ATA	Intergenic																G					Done
berg13	584646	T	A	ATT	Exon	PBANKA_131420	conserved Plasmodium protein, unknown function	Missense	gaA/gaT	E1441D				0.029126
berg13	595672	C	T	ACA	Intergenic																		GV	GV	GV
berg13	615751	G	A	AGA	Intergenic										GV
berg13	630287	T	A	TTT	Intergenic																				GV
berg13	641806	A	C	CAT	Exon	PBANKA_131560	ribosome biogenesis protein tsr1, putative	Missense	aaT/aaG	N268K			GV
berg13	689437	T	A	ATT	Exon	PBANKA_131690	conserved Plasmodium protein, unknown function	Missense	Ttt/Att	F78I			GV
berg13	693437	A	T	TAT	Exon	PBANKA_131690	conserved Plasmodium protein, unknown function	Missense	Att/Ttt	I902F							GV
berg13	693987	G	A	TGT	Intron	PBANKA_131690	conserved Plasmodium protein, unknown function																		GV
berg13	752287	A	T	GAT	Exon	PBANKA_131870	protein phosphatase, putative	Missense	aaT/aaA	N335K							GV
berg13	847026	T	A	TTT	Intergenic														GV
berg13	862232	G	T	AGT	Intergenic														GV	GV	GV	GV	GV	GV
berg13	902721	A	T	AAT	Exon	PBANKA_132230	conserved Plasmodium protein, unknown function	Missense	aAt/aTt	N730I									GV	GV	GV	GV	GV	GV	GV
berg13	957555	G	T	TGA	Intergenic														GV	GV	GV	GV	G	GV	GV
berg13	1029584	C	A	ACT	Intergenic													0.131313
berg13	1046543	A	C	AAA	Exon	PBANKA_132670	conserved Plasmodium protein, unknown function	Missense	tTt/tGt	F372C										GV
berg13	1108394	A	G	AAA	Exon	PBANKA_132790	conserved Plasmodium protein, unknown function	Missense	Aat/Gat	N2429D									GV	GV	GV	G	GV	GV	GV
berg13	1128010	G	T	AGG	Exon	PBANKA_132840	conserved Plasmodium protein, unknown function	Missense	aGg/aTg	R154M									GV	GV	GV	GV	GV	GV	GV
berg13	1167079	A	C	TAA	Exon	PBANKA_132920	dynein beta chain, putative	Missense	Aaa/Caa	K4020Q									GV		GV	GV	GV	GV	GV
berg13	1178223	T	G	TTA	Exon	PBANKA_132940	conserved Plasmodium protein, unknown function	Synonymous	atA/atC	I276							GV
berg13	1180445	T	A	ATT	Intergenic																		GV	GV	GV
berg13	1212608	A	T	AAA	Exon	PBANKA_132990	conserved Plasmodium protein, unknown function	Missense	aAa/aTa	K86I								0.131387
berg13	1274185	C	T	TCT	Intergenic														GV	GV	GV	GV	GV	GV	GV
berg13	1293221	C	A	TCT	Exon	PBANKA_133200	U2 snRNP auxiliary factor, putative	Missense	aGa/aTa	R179I															GV
berg13	1312512	T	C	ATT	Exon	PBANKA_133270	duffy-binding protein	Synonymous	aaT/aaC	N247							GV
berg13	1392614	C	A	TCT	Exon	PBANKA_133510	conserved Plasmodium protein, unknown function	Nonsense	Gaa/Taa	E1071*			GV
berg13	1399273	A	C	AAA	Exon	PBANKA_133530	Yip1 protein, putative	Missense	ttT/ttG	F121L					GV
berg13	1400309	A	G	AAA	Intergenic								GV
berg13	1407544	G	T	AGA	Exon	PBANKA_133550	conserved Plasmodium protein, unknown function	Missense	gaG/gaT	E92D								0.09893
berg13	1417008	T	A	ATT	Exon	PBANKA_133580	protein disulfide-isomerase, putative	Missense	aAt/aTt	N121I									GV	GV	GV	G	GV	GV	GV
berg13	1417696	T	C	TTT	Intergenic													0.064748
berg13	1420970	T	A	CTT	Exon	PBANKA_133590	DNA-directed RNA polymerase, alpha subunit, putative	Missense	cTt/cAt	L767H								0.030952
berg13	1458775	A	T	AAA	Intron	PBANKA_133720	SFT2-like protein, putative											0.048485
berg13	1486140	G	A	AGA	Exon	PBANKA_133770	conserved Plasmodium protein, unknown function	Missense	aGa/aAa	R75K								0.251366
berg13	1539588	T	A	ATT	Exon	PBANKA_133950	conserved Plasmodium protein, unknown function	Missense	Att/Ttt	I2307F			GV
berg13	1599471	C	T	TCT	Exon	PBANKA_134100	conserved Plasmodium protein, unknown function	Missense	Gaa/Aaa	E1937K			GV
berg13	1648937	A	G	AAT	Exon	PBANKA_134210	conserved Plasmodium protein, unknown function	Missense	aTt/aCt	I739T			GV
berg13	1659212	A	G	AAA	Exon	PBANKA_134240	ribonuclease P protein subunit RPR2, putative	Missense	Aat/Gat	N27D								0.057743
berg13	1667636	C	T	TCT	Exon	PBANKA_134260	conserved Plasmodium protein, unknown function	Missense	Gaa/Aaa	E40K							GV
berg13	1702426	C	A	TCT	Exon	PBANKA_134340	conserved Plasmodium protein, unknown function	Missense	tCt/tAt	S1122Y						0.060547
berg13	1704122	A	T	AAG	Exon	PBANKA_134340	conserved Plasmodium protein, unknown function	Missense	caA/caT	Q1687H															GV
berg13	1705396	A	C	AAA	Exon	PBANKA_134340	conserved Plasmodium protein, unknown function	Missense	Aat/Cat	N2067H															GV
berg13	1714697	C	T	TCT	Exon	PBANKA_134370	conserved Plasmodium protein, unknown function	Missense	aGa/aAa	R341K								0.144
berg13	1734227	C	T	TCT	Exon	PBANKA_134410	myosin C, putative	Missense	Gat/Aat	D683N													GV	GV	GV
berg13	1750739	C	T	GCT	Intergenic																		G			Done
berg13	1755878	C	T	TCC	Exon	PBANKA_134450	conserved Plasmodium protein, unknown function	Missense	Cca/Tca	P1568S								0.039216
berg13	1786190	A	G	CAT	Exon	PBANKA_134560	elongation factor Tu, putative	Missense	aTg/aCg	M35T									GV	G	GV	G	G	G	GV
berg13	1796292	A	C	TAA	Intron	PBANKA_134600	DEAD box helicase, putative									0.021472
berg13	1840492	A	T	AAT	Exon	PBANKA_134770	isoleucine--tRNA ligase, putative	Missense	aaT/aaA	N915K									GV	GV	GV	G	GV	GV	GV
berg13	1844582	A	T	AAT	Exon	PBANKA_134780	20 kDa chaperonin, putative	Missense	Ata/Tta	I65L			GV
berg13	1850404	T	C	GTA	Exon	PBANKA_134790	ubiquitin activating enzyme, putative	Synonymous	agT/agC	S1174															GV
berg13	1923686	T	G	TTT	Exon	PBANKA_135070	tryptophan--tRNA ligase, putative	Missense	Aat/Cat	N40H											GV
berg13	1942165	T	A	ATT	Exon	PBANKA_135130	conserved Plasmodium protein, unknown function	Missense	aAt/aTt	N1721I												G				Done
berg13	1963728	T	C	TTT	Intron	PBANKA_135170	conserved Plasmodium protein, unknown function				GV
berg13	2095542	C	T	TCT	Intergenic										GV
berg13	2099870	C	T	TCT	Exon	PBANKA_135600	transcription factor with AP2 domain(s), putative	Missense	Gat/Aat	D2548N						0.037594
berg13	2167328	G	T	TGG	Intergenic																		GV
berg13	2167328	G	T	TGG	Intergenic																				GV
berg13	2169842	G	T	AGA	Intergenic												GV
berg13	2180075	A	T	AAT	Intron	PBANKA_135730	conserved Plasmodium protein, unknown function																		GV
berg13	2222548	A	C	AAA	Exon	PBANKA_135850	inner membrane complex protein, putative	Missense	Aaa/Caa	K232Q									GV	GV	GV	GV	GV	GV	GV
berg13	2232395	C	A	TCT	Exon	PBANKA_135880	conserved Plasmodium protein, unknown function	Missense	Gat/Tat	D6Y						0.063492
berg13	2282416	T	A	ATC	Exon	PBANKA_136010	nucleoside transporter 1	Synonymous	cgA/cgT	R228			GV
berg13	2319153	G	A	AGT	Exon	PBANKA_136110	elongation factor Tu, putative	Synonymous	Cta/Tta	L864								0.054945
berg13	2355765	T	G	TTT	Intron	PBANKA_136190	nucleoside diphosphate hydrolase, putative																GV	GV	GV
berg13	2356465	G	A	TGG	Exon	PBANKA_136190	nucleoside diphosphate hydrolase, putative	Synonymous	acC/acT	T7													G	GV	G
berg13	2384591	A	T	TAG	Intergenic								GV
berg13	2407201	G	A	GGA	Exon	PBANKA_136370	transcription factor with AP2 domain(s), putative	Missense	Cca/Tca	P559S							GV
berg13	2419697	G	A	AGA	Intergenic											0.064815
berg13	2433326	T	C	ATT	Intergenic								GV
berg13	2489017	T	A	ATT	Intergenic														GV	GV	GV	GV	GV	GV
berg13	2489017	T	A	ATT	Exon	PBANKA_136555	BIR protein, pseudogene(PIR protein, pseudogene)	Missense	aTt/aAt	I183N															GV
berg13	2502208	C	A	TCA	Exon	PBANKA_136570	BIR protein(PIR protein)	Nonsense	tCa/tAa	S220*															GV
berg14	74268	T	G	TTT	Exon	PBANKA_140200	sodium/hydrogen exchanger, Na+, H+ antiporter, putative	Missense	aAa/aCa	K1154T									GV	GV	GV	GV	GV	GV	GV
berg14	111034	T	A	ATT	Intergenic									0.083333
berg14	152797	A	T	AAT	Exon	PBANKA_140350	conserved Plasmodium protein, unknown function	Missense	aAt/aTt	N586I													GV	GV	GV
berg14	161036	G	A	GGA	Exon	PBANKA_140380	conserved Plasmodium protein, unknown function	Missense	Cct/Tct	P2950S				0.051064
berg14	170764	T	C	ATC	Intergenic													0.150538
berg14	182595	A	T	AAT	Intergenic																		GV	GV	GV
berg14	205819	A	T	TAA	Exon	PBANKA_140500	conserved Plasmodium protein, unknown function	Synonymous	ctA/ctT	L552									GV	GV	GV	GV	GV	GV	GV
berg14	223106	C	A	TCA	Exon	PBANKA_140560	U3 small nucleolar RNA-associated protein 6, putative	Missense	Cat/Aat	H547N							G									Done
berg14	224869	T	G	TTA	Exon	PBANKA_140570	DnaJ protein, putative	Missense	ttA/ttC	L226F												GV
berg14	297715	C	T	TCT	Exon	PBANKA_140740	mRNA-decapping enzyme 2, putative	Missense	Gaa/Aaa	E61K			GV
berg14	385711	T	A	CTA	Intergenic								GV
berg14	402040	A	T	GAT	Exon	PBANKA_141090	translation initiation factor IF-2, putative	Missense	gAt/gTt	D519V					GV
berg14	488432	G	T	AGA	Exon	PBANKA_141280	conserved Plasmodium protein, unknown function	Synonymous	atC/atA	I355											GV
berg14	514553	T	G	TTT	Intergenic														G	G	G	GV	GV	GV	G
berg14	623804	A	T	AAT	Exon	PBANKA_141690	chromosome segregation protein, putative	Missense	Ttg/Atg	L306M															GV
berg14	673603	A	C	CAT	Intergenic													0.139373
berg14	678273	T	C	TTT	Intergenic																	GV
berg14	724939	T	A	TTT	Exon	PBANKA_141960	conserved Plasmodium protein, unknown function	Missense	Aat/Tat	N1510Y															GV
berg14	726253	T	G	TTT	Exon	PBANKA_141960	conserved Plasmodium protein, unknown function	Missense	Aaa/Caa	K1072Q												GV
berg14	726276	A	G	TAT	Exon	PBANKA_141960	conserved Plasmodium protein, unknown function	Missense	aTa/aCa	I1064T				0.064189
berg14	738097	A	T	TAT	Intergenic								GV
berg14	740764	C	A	TCT	Intergenic																				GV
berg14	930051	C	G	ACC	Exon	PBANKA_142550	conserved Plasmodium protein, unknown function	Missense	Cca/Gca	P496A								0.14956
berg14	946562	A	T	AAT	Exon	PBANKA_142590	conserved Plasmodium protein, unknown function	Missense	Ata/Tta	I1169L														GV
berg14	965285	A	G	AAT	Exon	PBANKA_142630	conserved Plasmodium protein, unknown function	Missense	aTt/aCt	I879T					GV
berg14	1023988	T	C	TTT	Exon	PBANKA_142780	peptidase family C50, putative	Missense	Ttt/Ctt	F2131L															GV
berg14	1041838	G	T	TGC	Intergenic																		GV	GV	GV
berg14	1047994	A	C	AAA	Exon	PBANKA_142820	conserved Plasmodium protein, unknown function	Missense	Ttt/Gtt	F28V											GV	GV	GV	GV	GV
berg14	1056453	C	T	TCT	Intergenic																	G				Done
berg14	1078769	A	G	CAT	Intergenic																		GV	GV
berg14	1078769	A	G	CAT	Intergenic																				GV
berg14	1098062	T	A	ATT	Exon	PBANKA_142970	conserved Plasmodium protein, unknown function	Missense	aaA/aaT	K660N								0.126362
berg14	1110399	C	T	TCT	Exon	PBANKA_143010	geranylgeranyl transferase type2 beta subunit, putative	Missense	aGa/aAa	R244K											GV
berg14	1173307	G	T	TGA	Intergenic																		GV	GV	GV
berg14	1288339	T	A	ATC	Exon	PBANKA_143550	conserved Plasmodium protein, unknown function	Missense	Tca/Aca	S1213T															GV
berg14	1292805	A	T	AAT	Intergenic																		GV	GV	GV
berg14	1301673	A	T	AAT	Exon	PBANKA_143600	conserved Plasmodium protein, unknown function	Missense	aTt/aAt	I184N									GV	GV	GV	GV	GV	GV	GV
berg14	1322103	C	T	ACA	Intergenic											0.059603
berg14	1368045	A	T	AAA	Exon	PBANKA_143750	transcription factor with AP2 domain(s) (AP2-G)	Missense	Aat/Tat	N833Y			GV
berg14	1371678	G	T	AGG	Exon	PBANKA_143750	transcription factor with AP2 domain(s) (AP2-G)	Nonsense	Gga/Tga	G2044*	GV															Done
berg14	1372332	C	A	ACA	Exon	PBANKA_143750	transcription factor with AP2 domain(s) (AP2-G)	Missense	Caa/Aaa	Q2262K				0.037671
berg14	1372338	G	T	AGA	Exon	PBANKA_143750	transcription factor with AP2 domain(s) (AP2-G)	Nonsense	Gag/Tag	E2264*				0.035088
berg14	1484020	T	C	TTG	Exon	PBANKA_144060	conserved Plasmodium protein, unknown function	Missense	Aat/Gat	N411D															GV
berg14	1513563	G	A	AGA	Exon	PBANKA_144140	proliferating cell nuclear antigen 2, putative	Missense	tCt/tTt	S195F			GV
berg14	1518227	A	G	TAT	Exon	PBANKA_144150	conserved Plasmodium protein, unknown function	Missense	Ata/Gta	I492V								0.108911
berg14	1522107	G	T	TGA	Exon	PBANKA_144160	ataxin-3, putative	Missense	atG/atT	M373I															GV
berg14	1556195	A	C	AAA	Exon	PBANKA_144220	cyclin-related protein, putative	Missense	Ttt/Gtt	F2007V													GV	GV	GV
berg14	1565792	T	G	TTA	Exon	PBANKA_144230	conserved Plasmodium protein, unknown function	Missense	ttT/ttG	F32L					GV
berg14	1603273	G	A	AGA	Intergenic																		GV
berg14	1619340	G	T	AGA	Exon	PBANKA_144360	conserved Plasmodium protein, unknown function	Missense	Cta/Ata	L274I													GV		G
berg14	1631979	A	T	AAA	Exon	PBANKA_144380	multidrug resistance-associated protein 1	Synonymous	atT/atA	I149						0.032353
berg14	1695091	T	G	TTT	Exon	PBANKA_144560	protein kinase, putative	Missense	ttT/ttG	F410L												GV
berg14	1741670	C	A	TCT	Exon	PBANKA_144650	asparagine-rich protein, putative	Missense	Cta/Ata	L1274I															GV
berg14	1785152	G	T	AGA	Exon	PBANKA_144790	conserved Plasmodium protein, unknown function	Missense	tCt/tAt	S1108Y				0.042254
berg14	1842377	A	T	AAT	Exon	PBANKA_144880	conserved Plasmodium protein, unknown function	Missense	Ata/Tta	I1018L							GV
berg14	1865484	T	A	TTT	Intron	PBANKA_144940	splicing factor 3B subunit 3, putative										V									Done
berg14	1865561	T	A	ATT	Intron	PBANKA_144940	splicing factor 3B subunit 3, putative						V													Done
berg14	1874459	A	T	AAC	Exon	PBANKA_144980	inorganic pyrophosphatase, putative	Missense	Tta/Ata	L705I											GV	GV	GV	GV	GV
berg14	1917306	T	A	ATT	Exon	PBANKA_145080	conserved Plasmodium protein, unknown function	Missense	aAt/aTt	N685I							GV
berg14	1947472	T	A	TTT	Intergenic													0.052632
berg14	2000241	G	A	GGA	Intergenic																	GV
berg14	2022489	A	C	AAT	Intergenic													0.173228
berg14	2033936	T	G	TTA	Intergenic																		GV
berg14	2070193	G	T	AGA	Exon	PBANKA_145460	conserved Plasmodium protein, unknown function	Missense	tCt/tAt	S44Y					GV
berg14	2077453	T	A	ATT	Exon	PBANKA_145480	RNA-binding protein, putative	Missense	Att/Ttt	I1092F			GV
berg14	2091480	A	T	AAG	Exon	PBANKA_145510	replication factor C subunit 4, putative	Missense	aAg/aTg	K41M											GV	GV	GV	GV	GV
berg14	2102239	T	A	ATT	Intergenic																		GV	GV	GV
berg14	2112969	C	A	GCT	Exon	PBANKA_145600	protein geranylgeranyltransferase type II, alpha subunit, putative	Missense	agC/agA	S403R						0.044199
berg14	2113290	T	A	ATT	Intron	PBANKA_145600	protein geranylgeranyltransferase type II, alpha subunit, putative						GV
berg14	2132624	A	G	AAA	Intergenic																		GV	G	GV
berg14	2133773	T	A	ATA	Intron	PBANKA_145690	translation initiation factor SUI1, putative											0.080537
berg14	2145975	A	T	AAA	Exon	PBANKA_145720	double C2-like domain-containing protein, putative	Missense	Ttt/Att	F117I									GV	GV	GV	GV	GV	GV	GV
berg14	2162668	A	T	AAT	Intergenic																GV	GV	GV	GV	GV
berg14	2165027	G	T	AGA	Exon	PBANKA_145760	conserved Plasmodium protein, unknown function	Missense	gaG/gaT	E616D											GV
berg14	2166723	T	C	ATC	Intron	PBANKA_145760	conserved Plasmodium protein, unknown function											0.169872
berg14	2168914	A	G	AAA	Exon	PBANKA_145770	conserved Plasmodium protein, unknown function	Missense	tTt/tCt	F198S								0.042735
berg14	2183253	A	G	GAA	Exon	PBANKA_145820	conserved Plasmodium protein, unknown function	Missense	Tct/Cct	S60P							GV
berg14	2188539	A	G	AAA	Exon	PBANKA_145830	kinesin-13, putative	Missense	aAa/aGa	K998R												GV
berg14	2251154	G	T	AGA	Intergenic																GV	GV	GV	GV	GV
berg14	2266254	A	G	AAA	Exon	PBANKA_146110	RNA-binding protein, putative	Synonymous	gaA/gaG	E32			GV
berg14	2286820	A	T	AAT	Intergenic										GV
berg14	2295815	T	A	GTT	Intergenic																				GV
berg14	2336297	A	T	AAT	Intergenic													0.16
berg14	2359779	G	A	AGA	Exon	PBANKA_146370	DNA repair protein, putative	Missense	Gat/Aat	D1119N								0.125604
berg14	2378343	A	C	TAA	Exon	PBANKA_146450	DEAD/DEAH helicase, putative	Missense	Aaa/Caa	K10Q								0.037464
berg14	2408508	G	T	AGA	Exon	PBANKA_146500	fam-c protein	Missense	Gat/Tat	D713Y											V	V	V	V	V	Done
										Total number of base substitutions	2	2	55	42	30	32	44	64	84	88	137	139	181	180	223
aBase substitutions detected by either one of GATK or VarScan2 were indicated by G or V, respectively, and those detected by both of the programs were indicated by GV. For population samples, frequencies of variants in the populations are represented.
b* indicates nonsense substitutions.
